# Supplementary material for: HIF factors cooperate with PML-RARα to promote acute promyelocytic leukemia progression and relapse
Source: EMBO Mol Med. 2014 Apr 7;6(5):640–50. doi: 10.1002/emmm.201303065 (PMC4023886; doi:10.1002/emmm.201303065)
Supplement: Supplementary file 5 [file emmm0006-0640-sd5.xlsx]

## Sheet: Tabella
Known HIF-1 target genes (HRE)
Gene_Symbol (Unigene)	Alias	GeneID (Entrez)	Description (Gene Name)	Reference
ABCB1	PGY1, ABC20, MDR1, GP170, CLCS, PGP, CD243, MGC163296	5243	ATP-binding cassette, sub-family B (MDR/TAP), member 1	PubMed ID: 12067980
ABCG2	BCRP1, ABC15, MRX, MGC102821, EST157481, MXR, CD338, BCRP, ABCP, CDW338, MXR1, BMDP	9429	ATP-binding cassette, sub-family G (WHITE), member 2	PubMed ID: 15044468
ADM	AM	133	adrenomedullin	PubMed ID: 13130303
ADRA1B	ADRA1, ALPHA1BAR	147	adrenergic, alpha-1B-, receptor	PubMed ID: 13130303
AK3	AKL3L1, FIX, AK3L1, AKL3L, AK6	50808	adenylate kinase 3	PubMed ID: 13130303
ALDOA	MGC17767, MGC17716, ALDA, MGC10942, GSD12	226	aldolase A, fructose-bisphosphate	PubMed ID: 8955077
ALDOC	ALDC	230	aldolase C, fructose-bisphosphate	PubMed ID: 20061373
ANGPT2	ANG2, AGPT2	285	angiopoietin 2	PubMed ID: 22773957
ANKRD37		353322	ankyrin repeat domain 37	PubMed ID: 22773958
ANXA1	ANX1, LPC1	301	annexin A1	PubMed ID: 19637235
BHLHE40	SHARP2, STRA14, STRA13, BHLHB2	8553	basic helix-loop-helix domain containing, class B, 2	PubMed ID: 12354771
BHLHE41	SHARP1, DEC2, BHLHB3	79365	basic helix-loop-helix domain containing, class B, 3	PubMed ID: 12354771
BNIP3	NIP3	664	BCL2/adenovirus E1B 19kDa interacting protein 3	PubMed ID: 12879018
BNIP3L	BNIP3A, NIX	665	BCL2/adenovirus E1B 19kDa interacting protein 3-like	PubMed ID: 13130303
CA9	MN, CAIX	768	carbonic anhydrase IX	PubMed ID: 15184875
CAD		790	carbamoyl-phosphate synthetase 2, aspartate transcarbamylase, and dihydroorotase	PubMed ID: 20061373
CALCLR	CRLR, CGRPR	10203	calcitonin receptor-like	PubMed ID: 22773957
CAPG	MCP, AFCP	822	capping protein (actin filament), gelsolin-like	PubMed ID: 19637235
CCNG2		901	cyclin G2	PubMed ID: 13130303
CCR7	BLR2, EBI1, CD197, CDw197, CMKBR7	1236	chemokine (C-C motif) receptor 7	PubMed ID: 22773957
CD99	MIC2, MIC2X, MIC2Y, MSK5X, HBA71	4267	CD99 molecule	PubMed ID: 13130303
CDKN1A	WAF1, CIP1, CDKN1, CAP20, SDI1, P21, P21CIP1, MDA6	1026	cyclin-dependent kinase inhibitor 1A (p21, Cip1)	PubMed ID: 13130303
CITED2	ASD8, MRG1, VSD2, MRG-1, P35SRJ	10370	Cbp/p300-interacting transactivator, with Glu/Asp-rich carboxy-terminal domain, 2	PubMed ID: 9887100
COL5A1		1289	collagen, type V, alpha 1	PubMed ID: 13130303
CP	CP2	1356	ceruloplasmin (ferroxidase)	PubMed ID: 10777486
CTGF	IGFBP8, MGC102839, HCS24, CCN2, NOV2	1490	connective tissue growth factor	PubMed ID: 15315937
CTSD	CPSD, MGC2311, CLN10	1509	cathepsin D	PubMed ID: 13130303
CXCL12	SDF1B, SDF1A, TPAR1, SDF1, TLSFA, TLSFB, PBSF, SCYB12, IRH	6387	chemokine (C-X-C motif) ligand 12 (stromal cell-derived factor 1)	PubMed ID: 15235597
CXCR4	LCR1, NPYY3R, WHIM, HM89, LAP3, NPYRL, FB22, D2S201E, NPYR, NPY3R, LESTR, HSY3RR, CD184	7852	chemokine (C-X-C motif) receptor 4	PubMed ID: 13679920
CYP2S1		29785	cytochrome P450, family 2, subfamily S, polypeptide 1	PubMed ID: 17277313
DDIT4	RP11442H211, RTP801, REDD1, DIG2, FLJ20500	54541	DNA-damage-inducible transcript 4	PubMed ID: 13130303
DEC1	CTS9	50514	deleted in esophageal cancer 1	PubMed ID: 13130303
EDN1	HDLCQ7, ET1, PPET1	1906	endothelin 1	PubMed ID: 15132980
EGLN1	HPH2, DKFZP761F179, ZMYND6, C1orf12, PHD2, HIFPH2, SM20, ECYT3	54583	egl nine homolog 1 (C. elegans)	PubMed ID: 15563275
EGLN3	FLJ21620, HIFPH3, MGC125999, PHD3, MGC125998	112399	egl nine homolog 3 (C. elegans)	PubMed ID: 15823097
ENG	FLJ41744, END, CD105, ORW, ORW1, HHT1	2022	endoglin (Osler-Rendu-Weber syndrome 1)	PubMed ID: 12228247
ENO1	MBP1, MPB1, NNE, PPH, ENO1L1	2023	enolase 1, (alpha)	PubMed ID: 8955077
EPO	EP, MGC138142, MVCD2	2056	erythropoietin	PubMed ID: 8408001
ERO1L	ERO1A, ERO1-alpha	30001	ERO1-like (S. cerevisiae)	PubMed ID: 20061373
ETS1	ETS-1, FLJ10768, EWSR2	2113	v-ets erythroblastosis virus E26 oncogene homolog 1 (avian)	PubMed ID: 11708773
FAM162A	E2IG5; HGTD-P; C3orf28	26355	family with sequence similarity 162, member A	PubMed ID: 20061373
FECH	FCE, EPP	2235	ferrochelatase (protoporphyria)	PubMed ID: 15312748
FN1	DKFZP686I1370, DKFZP686F10164, CIG, DKFZP686H0342, FNZ, EDB, LETS, DKFZP686O13149, MSF, GFND2, FINC, FN	2335	fibronectin 1	PubMed ID: 13130303
FURIN	PACE, FUR, SPC1, PCSK3	5045	furin (paired basic amino acid cleaving enzyme)	PubMed ID: 15611046
GADD45B	MYD118, GADD45BETA	4616	growth arrest and DNA-damage-inducible, beta	PubMed ID: 20061373
GAPDH	MGC88685, GAPD, G3PD	2597	glyceraldehyde-3-phosphate dehydrogenase	PubMed ID: 10542317
GPI	PHI, SA36, GNPI, PGI, NLK, AMF	2821	glucose phosphate isomerase	PubMed ID: 13130303
GPX3	GSHPXP, GPXP, GSHPX3	2878	glutathione peroxidase 3 (plasma)	PubMed ID: 15096516
HK1	HK1TA, HKI, HK1TC, HK1TB, HXK1	3098	hexokinase 1	PubMed ID: 13130303
HK2	DKFZP686M1669, HKII, HXK2	3099	hexokinase 2	PubMed ID: 13130303
HMOX1	BK286B10, HO1,HO-1, HSP32, HMOX1D	3162	heme oxygenase (decycling) 1	PubMed ID: 13130303
HSP90B1	GP96, GRP94, TRA1, ECGP	7184	heat shock protein 90kDa beta (Grp94), member 1	PubMed ID: 15620698
ID2	ID2A, ID2H, GIG8, MGC26389	3398	inhibitor of DNA binding 2, dominant negative helix-loop-helix protein	PubMed ID: 15252039
IGF2	FLJ22066, INSIGF, C11orf43, FLJ44734, PP9974	3481	insulin-like growth factor 2 (somatomedin A)	PubMed ID: 13130303
IGFBP1	IGFBP25, HIGFBP1, AFBP, IBP1, PP12	3484	insulin-like growth factor binding protein 1	PubMed ID: 9707622
IGFBP2	IGFBP53, IBP2	3485	insulin-like growth factor binding protein 2, 36kDa	PubMed ID: 13130303
IGFBP3	BP53, IBP3	3486	insulin-like growth factor binding protein 3	PubMed ID: 13130303
ITGB2	LFA1, MF17, MAC1, LAD, MFI7, LCAMB, CD18	3689	integrin, beta 2 (complement component 3 receptor 3 and 4 subunit)	PubMed ID: 15235127
JUNB	AP-1	3726	jun B proto-oncogene	PubMed ID: 20061373
KDM3A	TSGA, JMJD1, JHDM2A, JHMD2A, JMJD1A	55818	lysine (K)-specific demethylase 3A	PubMed ID: 20061373
KDM4B	JMJD2B, TDRD14B	23030	lysine (K)-specific demethylase 4B	PubMed ID: 20061373
KITLG	SF, MGF, SCF, FPH2, KL-1, Kitl, SHEP7	4254	KIT ligand	PubMed ID: 22773957
KRT14	NFJ, EBS3, EBS4, CK14, K14	3861	keratin 14 (epidermolysis bullosa simplex, Dowling-Meara, Koebner)	PubMed ID: 13130303
KRT18	K18, CYK18	3875	keratin 18	PubMed ID: 13130303
KRT19	CK19, MGC15366, K19, K1CS	3880	keratin 19	PubMed ID: 13130303
LDHA	LDHM, PIG19, LDH1, GSD11	3939	lactate dehydrogenase A	PubMed ID: 13130303
LEP	FLJ94114, OB, OBS, LEPD	3952	leptin	PubMed ID: 12215445
LGALS1	GAL1, GBP	3956	lectin, galactoside-binding, soluble, 1	PubMed ID: 22773957
LOX	MGC105112	4015	lysyl oxidase	PubMed ID: 16642001
LRP1	APOER, FLJ16451, TGFBR5, APR, A2MR, MGC88725, CD91, IGFBP3R, LRP	4035	low density lipoprotein-related protein 1 (alpha-2-macroglobulin receptor)	PubMed ID: 13130303
MCL1	MCL1S, MGC104264, TM, MGC1839, MCL1L, EAT	4170	myeloid cell leukemia sequence 1 (BCL2-related)	PubMed ID: 15611089
MET	HGFR, RCCP2, AUTS9	4233	met proto-oncogene (hepatocyte growth factor receptor)	PubMed ID: 12726861
MMP14	1, MMP-14, MMP-X1, MT-MMP, MT1MMP, MTMMP1, MT1-MMP, MT-MMP 1	4323	matrix metallopeptidase 14 (membrane-inserted)	PubMed ID: 15592504
MMP2	CLG4, CLG4A, TBE1, MMPII, MONA	4313	matrix metallopeptidase 2 (gelatinase A, 72kDa gelatinase, 72kDa type IV collagenase)	PubMed ID: 13130303
MMP9	GELB, CLG4B, MMP-9, MANDP2	4318	matrix metallopeptidase 9 (gelatinase B, 92kDa gelatinase, 92kDa type IV collagenase)	PubMed ID: 22773957
MXI1	MGC43220, MAD2, MXD2, MXI	4601	MAX interactor 1	PubMed ID: 17482131
NAMPT	VF, PBEF, PBEF1, VISFATIN, 1110035O14Rik	10135	nicotinamide phosphoribosyltransferase	PubMed ID: 20061373
NOS2A	NOS2, INOS, NOS, HEPNOS	4843	nitric oxide synthase 2A (inducible, hepatocytes)	PubMed ID: 13130303
NOS3	ENOS, ECNOS, NOSIII	4846	nitric oxide synthase 3 (endothelial cell)	PubMed ID: 12963737
NPM1	MGC104254, NPM, B23	4869	nucleophosmin (nucleolar phosphoprotein B23, numatrin)	PubMed ID: 15310764
NR4A1	N10, GFRP1, NP10, NAK1, MGC9485, HMR, NGFIB, TR3, NUR77	3164	nuclear receptor subfamily 4, group A, member 1	PubMed ID: 13130303
NRN1	NRN, dJ380B8.2	51299	neuritin 1	PubMed ID: 20061373
NT5E	EN, CD73, NTE, NT5, E5NT, ENT, NT	4907	5'-nucleotidase, ecto (CD73)	PubMed ID: 12370277
P4HA1	P4HA	5033	prolyl 4-hydroxylase, alpha polypeptide I	PubMed ID: 20061373
P4HA2		8974	prolyl 4-hydroxylase, alpha polypeptide II	PubMed ID: 20061373
P4HTM	PH4, PH-4, PHD4, EGLN4, HIFPH4, P4H-TM	54681	hypoxia-inducible factor prolyl 4-hydroxylase	PubMed ID: 13130303
PDGFA	PDGF1, PDGF-A	5154	platelet-derived growth factor alpha polypeptide	PubMed ID: 15132980
PDK1		5163	pyruvate dehydrogenase kinase, isozyme 1	PubMed ID: 16517405
PFKFB3	IPFK2, PFK2	5209	6-phosphofructo-2-kinase/fructose-2,6-biphosphatase 3	PubMed ID: 15466858
PFKL	FLJ30173, FLJ40909, DKFZP686L2097, DKFZP686G1648, PFKB	5211	phosphofructokinase, liver	PubMed ID: 13130303
PGK1	MGC142128, MGC117307, PGKA, MGC8947, MIG10	5230	phosphoglycerate kinase 1	PubMed ID: 8955077
PKM	PK3, OIP3, CTHBP, THBP1, MGC3932, TCB, PKM2	5315	pyruvate kinase, muscle	PubMed ID: 13130303
PLAUR	UPAR, URKR, CD87, U-PAR	5329	plasminogen activator, urokinase receptor	PubMed ID: 13130303
PMAIP1	APR, NOXA	5366	phorbol-12-myristate-13-acetate-induced protein 1	PubMed ID: 14699081
PPP5C	FLJ36922, PPP5, PP5, PPT	5536	protein phosphatase 5, catalytic subunit	PubMed ID: 15328343
PROK1	PRK1, PK1, EGVEGF	84432	prokineticin 1	PubMed ID: 13130303
RCOR2		283248	REST corepressor 2	PubMed ID: 20061373
S100A4	42A, 18A2, CAPL, FSP1, MTS1, P9KA, PEL98	6275	S100 calcium binding protein A4	PubMed ID: 19637235
SENP1	SuPr-2	29843	SUMO1/sentrin specific peptidase 1	PubMed ID: 22773957
SERPINE1	PAI, PAI1, PAI-1, PLANH1	5054	serpin peptidase inhibitor, clade E (nexin, plasminogen activator inhibitor type 1), member 1	PubMed ID: 11877282
SLC2A1	PED, DYT9, GLUT, DYT17, DYT18, EIG12, GLUT1, HTLVR, GLUT1DS	6513	solute carrier family 2 (facilitated glucose transporter), member 1	PubMed ID: 13130303
SLC2A3	GLUT3	6515	solute carrier family 2 (facilitated glucose transporter), member 3	PubMed ID: 22773957
SOX9	CMD1, SRA1, CMPD1	6662	SRY (sex determining region Y)-box 9	PubMed ID: 22773957
STC2	STC-2, STCRP	8614	stanniocalcin 2	PubMed ID: 20061373
TCF3	E2A, E47, ITF1, VDIR, TCF-3, BHLHB21	6929	transcription factor 3	PubMed ID: 22773957
TERT	TP2, TRT, EST2, TCS1, hTRT, DKCA2, DKCB4, hEST2, PFBMFT1	7015	telomerase reverse transcriptase	PubMed ID: 15199161
TF	DKFZP781D0156, PRO1557, PRO2086, TFQTL1	7018	transferrin	PubMed ID: 9242677
TFF3	ITF, TFI, HP1B, HITF	7033	trefoil factor 3 (intestinal)	PubMed ID: 11342587
TFRC	TFR1, TRFR, CD71, TFR, TR, p90, T9	7037	transferrin receptor (p90, CD71)	PubMed ID: 10446187
TGFA	TFGA	7039	transforming growth factor, alpha	PubMed ID: 13130303
TGFB3	FLJ16571, TGFBETA3, ARVD	7043	transforming growth factor, beta 3	PubMed ID: 15155569
TGM2	TG2, GNAH, GALPHAH, TGC	7052	transglutaminase 2 (C polypeptide, protein-glutamine-gamma-glutamyltransferase)	PubMed ID: 13130303
TPI1	MGC88108, TPI, TIM	7167	triosephosphate isomerase 1	PubMed ID: 13130303
TWIST1	SCS, ACS3, CRS1, BPES2, BPES3, TWIST, BHLHA38	7291	twist basic helix-loop-helix transcription factor 1	PubMed ID: 22773957
UCN2	UR, SRP, URP, UCNI, UCN-II	90226	urocortin 2	PubMed ID: 22773957
VEGFA	MGC70609, VEGF, VPF, MVCD1	7422	vascular endothelial growth factor A	PubMed ID: 8756616
VIM	FLJ36605	7431	vimentin	PubMed ID: 13130303
ZEB1	BZP, TCF8, AREB6, FECD6, NIL2A, PPCD3, ZFHEP, ZFHX1A, DELTAEF1	6935	zinc finger E-box binding homeobox 1	PubMed ID: 22773957
ZEB2	SIP1, SIP-1, ZFHX1B, HSPC082, SMADIP1	9839	zinc finger E-box binding homeobox 2	PubMed ID: 22773957
